# Supplementary material for: Does Calypogeia azurea (Calypogeiaceae, Marchantiophyta) occur outside Europe? Molecular and morphological evidence
Source: PLoS One. 2018 Oct 10;13(10):e0204561. doi: 10.1371/journal.pone.0204561 (PMC6179228; doi:10.1371/journal.pone.0204561)
Supplement: S3 Table — The related taxa (C. peruviana, C. granulata, C. tosana) were used for comparison. (XLSX) [file pone.0204561.s005.xlsx]

## Sheet: species specific sites
S3 Table. Species specific sites for C. azurea s. str., C. azurea – NA, C. sinensis and C. orientalis. The related taxa (C. peruviana, C. granulata, C. tosana) were used for comparison.
		Polymorphic Nucleotide Positions Only
species	sample	53	69	78	84	96	132	144	231	300	309	360	372	393	414	489	493	499	576	588	650	715	716	732	734	752	755	756	797	823	840	863	881	901	907	926	956	959	960	990	996	1008	1023	1031	1036	1041	1042	1047	1048
										rbcL																		trnL
C. azurea s. str. ( European clade)	no. 1-16																	T		A																	C												C
C. azurea NA (North American clade)	no. 20					G		A					T			G
C. azurea NA (North American clade)	no. 21-23, 25					G		A					T			A
C. azurea NA (North American clade)	no. 24					G		A					T			G
C. orientalis	no. 27, 27, 30, 31			T																				T					A	C				A							A	C
C. orientalis	no. 28			T																				T					A	C				A							A	C
C. orientalis	no. 29			T																				T					A	C				A							A	A
C. orientalis	no. 32													A										T			A		T	C											A	C
C. orientalis	no. 33, 34													A										T			A		A	C											A	C
C. sinensis	no. 35, 36						G																		T						G		G			A			A
C. sinensis	no. 37						G																		T						G		A			G			A
C. granulata	no. 40-42								C	G		C											C					A												T					A
C. peruviana	no. 38, 39										T								T
C. tosana	no. 45	A						T							C		T																		A								G
C. tosana	no. 46	A						T							C		T																		A								G
		Polymorphic Nucleotide Positions Only
species	sample	163	164	166	167	172	173	183	186	233	255	279	302	308	310	314	317	318	320	322	338	348	358	371	372	373	374	375	376	377	378	379	380	381	382	383	384	385	386	387	388	389	392	393	395	399	401	414	415
																											ITS2
C. azurea s. str. ( European clade)	no. 1-4, 6-16	C	C													T																							C	C	C	C					T
C. azurea s. str. ( European clade)	no. 5	-	-													T																							C	C	C	C					T
C. azurea Asia-Russia (Buryatiya)	no. 18														A		C	A	C																											C
C. azurea NA (North American clade)	no. 20			-	G							G		T	A		C	A	C					-	-	-	-	-	-	-	-	-	-	-	-	-	-	-							-	T
C. azurea NA (North American clade)	no. 21-24			C	C							-		C										C	T	C	T	C	G	G	A	A	G	A	G	A	G	G							C
C. orientalis	no. 26, 27, 29, 31			T				G													G		G																				T
C. orientalis	no. 30			T				T													G		G																				T
C. sinensis	no. 35								G		T											-																					G
C. sinensis	no. 36								G		T											T																					G
C. sinensis	no. 37								G		G											-																					G
C. granulata	no. 40-42					T			-				T							C																												C	A
C. peruviana	no. 38						A			-
C. peruviana	no. 39						A			G
C. tosana	no. 45	na	na	na	na	na	na	na	na	na	na	na	na	na	na	na	na	na	na	na	na	na	na	na	na	na	na	na	na	na	na	na	na	na	na	na	na	na	na	na	na	na	na	na	na	na	na	na	na
C. tosana	no. 46	na	na	na	na	na	na	na	na	na	na	na	na	na	na	na	na	na	na	na	na	na	na	na	na	na	na	na	na	na	na	na	na	na	na	na	na	na	na	na	na	na	na	na	na	na	na	na	na
[truncated: 48 more columns]
